# Supplementary material for: Multifaceted Analysis of the Regional Landscape and Environmental Pollution of Industrial Categories and Key Enterprises
Source: Toxics. 2026 Jun 29;14(7):574. doi: 10.3390/toxics14070574 (PMC13418578; doi:10.3390/toxics14070574)
Supplement: Supplementary file 1 [file toxics-14-00574-s001.zip]

Archive with 1 entries (1 files):
- toxics-4377970-supplementary.pdf
